# Supplementary material for: Pricing appraisal of anti-cancer drugs in the South East Asian, Western Pacific and East Mediterranean Region
Source: BMC Cancer. 2017 Dec 28;17:903. doi: 10.1186/s12885-017-3888-y (PMC5745925; doi:10.1186/s12885-017-3888-y)
Supplement: Additional file 1: Table S1. — The purchasing power parity conversion rates used. Table S2. The respective GNI per capita and country classifications. Table S3. (XLSX 72 kb) [file 12885_2017_3888_MOESM1_ESM.xlsx]

## Sheet: Sheet1
Generic Name	Dose	Unit	Product Name	Emirates ARE	Thailand-THA Baht	Egypt-EGY (Egyptian Pound) per pack	Pakistan-PAK (Rupee) per pack	Lebanon-LBN (Lebanese Pound)	Malaysia-MYS (Rm)	Saudi Arabia -SAU Ryal per pack	Oman OMN(Rial)	Bahrain BHR (Dinar)	Taiwan TWN (Taiwan dollor)
Abiraterone acetate	250 mg 120 tab	tab	Zytiga	20243.5	641.93	21685	NA	NA	NA	15607	17.14	13.51	893
Bevacizumab	25 mg/ml Injection	Inj. 100mg (4ml)	Avastin	2767.5	18189.2	2750	28800	NA	NA	NA	783.33	161.07	9097
Bortemozib	3.5 mg	vial	Velcade	6118.5	57135.6	NA	NA	1948410	5216	NA	736.99	581.99	36914
Cabazitaxel	60 MG	1.5 ml vial	JEVTANA®	27298	NA	NA	NA	6175710	16549.2	NA	3287.94	NA	NA
Cetuximab	5mg/ml (20ml)	vial	Erbitux	NA	12304.5	NA	NA	1606815	1584.7	NA	NA	NA	6894
Denosumab	60 mg/ ml	1 ml prefilled syringe	Prolia	1590	11534.1	1780	NA	527360	NA	NA	143.83	NA	6307
Erlotinib HCl	150mg	30 film coated tab	Tarceva	16341.5	1981.04	26000	206000	NA	NA	NA	28.99	23.44	1190
Everolimus	10 mg	30 tab	Afinitor	20350	4992.77	19100	NA	238094	NA	15308	64.35	64.52	3328
Gefitinib	250mg	30 film-coated tablets	Iressa	9413.5	1943.74	NA	NA	107530	250.35	NA	37.79	29.85	1251
Gemcitabine	1g powder for solution for infusion/vial	vial	Gemita (Atco)	673	2209.36	470	8330	197385	715	NA	68.23	53.88	4099
Imatinib Mesylate	100mg	60 film-coated tab	Glivec (Novertis)	6980.5	914.83	11500	70000	21905	91.43	6285	13.77	NA	626
Interferon Alpha - 2B	3 million IU/ injection	1 multidose pen	Interon A (Schering Plough	157	NA	NA	5880	18255	NA	506	NA	15.27	405
Lapatinib ditosylate	250mg	70 film-coated tablets	Tykerb FC (GSK)	6038	275.13	4297	94103	28125	NA	7375	10.39	NA	NA
Nilotinib	150mg	112 caps	Tasigna	18896	873.16	4800	NA	51370	NA	16675	20.32	15.46	660
Nilotinib	200mg	112 caps	Tasigna(Novertis)	26455.5	NA	6650	425600	NA	167.14	22232	NA	NA	1019
Paclitaxel Albumin	5mg/ml powder	vial	Intaxel 30mg/5ml inj	NA	2994.89	NA	6000	542565	180	NA	66.16	NA	1388
Panitumumab	20 mg/ml	20 ml vial	Vectibix 400 mg/20ml IV	13872.5	NA	11000	NA	NA	NA	2610	1372.53	271.11	NA
Pazopanib	200 mg	30 tab	Votrient	3834	636.64	1700	NA	32060	NA	3511	15.39	12.16	677
Pemetrexed Disodium Heptahydrate	500mg powder for Reconstitution	500 mg vial	Alimta (Eli Lilly)	7648.5	9818.96	7350	70000	542480	1000	5822	NA	604.64	7597
Sorafenib	200mg	6x10's tablets	Nexavar (Bayer Schering)	11759.5	NA	11207	232800	NA	NA	11652	NA	NA	1092
Sunitinib malate	12.5mg	30 caps	SUTENT (Pfizer)	7942.5	1100.67	5750	101310	NA	216.68	6029	NA	NA	1315
Sunitinib malate	25 mg	30 caps	SUTENT (Pfizer)	15885	NA	15909	200550	NA	NA	12059	NA	NA	NA
Sunitinib malate	50 mg	30 caps	SUTENT (Pfizer)	31770	NA	24000	392640	NA	NA	24119	NA	83.5	4719
Trastuzumab	440mg	1 vial	Herceptin (Roche)	14062.5	NA	10450	130000	NA	NA	NA	NA	NA	59396
Transtuzumab	150MG	vial	HERCEPTIN®	NA	15312.1	NA	NA	NA	NA	3755	493.91	390.04	NA
Zolendronic acid	4mg/5ml concentrate for solution for infusion	1 vial	ZOLDIC (CCL)/Ronak Darou	NA	3316.89	1350	19000	NA	NA	1488	NA	NA	NA
Prices in USD $ , PPP ADJUSTED:
PPP conversion rate				2.39	12.34	2.23	28.16	868.29	1.44	1.76	0.19	0.21	15.11
Abiraterone acetate	250 mg 120 tab	tab	Zytiga	8470.08	52.0203	9724.22	#VALUE!	#VALUE!	#VALUE!	8867.61	90.2105	64.3333	59.0999
Bevacizumab	25 mg/ml Injection	Inj. 100mg (4ml)	Avastin	1157.95	1474	1233.18	#VALUE!	#VALUE!	#VALUE!	#VALUE!	4122.79	767	602.052
Bortemozib	3.5 mg	vial	Velcade	2560.04	4630.12	#VALUE!	#VALUE!	2243.96	3622.22	#VALUE!	3878.89	2771.38	2443.02
Cabazitaxel	60 MG	1.5 ml vial	JEVTANA®	11421.8	#VALUE!	#VALUE!	#VALUE!	7112.5	11492.5	#VALUE!	17304.9	#VALUE!	#VALUE!
Cetuximab	5mg/ml (20ml)	vial	Erbitux	#VALUE!	997.125	#VALUE!	#VALUE!	1850.55	1100.49	#VALUE!	#VALUE!	#VALUE!	456.254
Denosumab	60 mg/ ml	1 ml prefilled syringe	Prolia	665.272	934.694	798.206	#VALUE!	607.355	#VALUE!	#VALUE!	757	#VALUE!	417.406
Erlotinib HCl	150mg	30 film coated tab	Tarceva	6837.45	160.538	11659.2	7315.34	#VALUE!	#VALUE!	#VALUE!	152.579	111.619	78.7558
Everolimus	10 mg	30 tab	Afinitor	8514.64	404.6	8565.02	#VALUE!	274.211	#VALUE!	8697.73	338.684	307.238	220.251
Gefitinib	250mg	30 film-coated tablets	Iressa	3938.7	157.515	#VALUE!	#VALUE!	123.841	173.854	#VALUE!	198.895	142.143	82.7929
Gemcitabine	1g powder for solution for infusion/vial	vial	Gemita (Atco)	281.59	179.041	210.762	295.81	227.326	496.528	#VALUE!	359.105	256.571	271.277
Imatinib Mesylate	100mg	60 film-coated tab	Glivec (Novertis)	2920.71	74.1353	5156.95	2485.8	25.2277	63.4931	3571.02	72.4737	#VALUE!	41.4295
Interferon Alpha - 2B	3 million IU/ injection	1 multidose pen	Interon A (Schering Plough	65.6904	#VALUE!	#VALUE!	208.807	21.0241	#VALUE!	287.5	#VALUE!	72.7143	26.8034
Lapatinib ditosylate	250mg	70 film-coated tablets	Tykerb FC (GSK)	2526.36	22.2958	1926.91	3341.73	32.39	#VALUE!	4190.34	54.6842	#VALUE!	#VALUE!
Nilotinib	150mg	112 caps	Tasigna	7906.28	70.7585	2152.47	#VALUE!	59.1623	#VALUE!	9474.43	106.947	73.619	43.6797
Nilotinib	200mg	112 caps	Tasigna(Novertis)	11069.2	#VALUE!	2982.06	15113.6	#VALUE!	116.069	12631.8	#VALUE!	#VALUE!	67.4388
Paclitaxel Albumin	5mg/ml powder	vial	Intaxel 30mg/5ml inj	#VALUE!	242.698	#VALUE!	213.068	624.866	125	#VALUE!	348.211	#VALUE!	91.8597
Panitumumab	20 mg/ml	20 ml vial	Vectibix 400 mg/20ml IV	5804.39	#VALUE!	4932.74	#VALUE!	#VALUE!	#VALUE!	1482.95	7223.84	1291	#VALUE!
Pazopanib	200 mg	30 tab	Votrient	1604.18	51.5916	762.332	#VALUE!	36.9231	#VALUE!	1994.89	81	57.9048	44.8048
Pemetrexed Disodium Heptahydrate	500mg powder for Reconstitution	500 mg vial	Alimta (Eli Lilly)	3200.21	795.702	3295.96	2485.8	624.768	694.444	3307.95	#VALUE!	2879.24	502.78
Sorafenib	200mg	6x10's tablets	Nexavar (Bayer Schering)	4920.29	#VALUE!	5025.56	8267.05	#VALUE!	#VALUE!	6620.45	#VALUE!	#VALUE!	72.27
Sunitinib malate	12.5mg	30 caps	SUTENT (Pfizer)	3323.22	89.1953	2578.48	3597.66	#VALUE!	150.472	3425.57	#VALUE!	#VALUE!	87.0285
Sunitinib malate	25 mg	30 caps	SUTENT (Pfizer)	6646.44	#VALUE!	7134.08	7121.8	#VALUE!	#VALUE!	6851.7	#VALUE!	#VALUE!	#VALUE!
Sunitinib malate	50 mg	30 caps	SUTENT (Pfizer)	13292.9	#VALUE!	10762.3	13943.2	#VALUE!	#VALUE!	13704	#VALUE!	397.619	312.31
Trastuzumab	440mg	1 vial	Herceptin (Roche)	5883.89	#VALUE!	4686.1	4616.48	#VALUE!	#VALUE!	#VALUE!	#VALUE!	#VALUE!	3930.91
Transtuzumab	150MG	vial	HERCEPTIN®	#VALUE!	1240.85	#VALUE!	#VALUE!	#VALUE!	#VALUE!	2133.52	2599.53	1857.33	#VALUE!
Zolendronic acid	4mg/5ml concentrate for solution for infusion	1 vial	ZOLDIC (CCL)/Ronak Darou	#VALUE!	268.792	605.381	674.716	#VALUE!	#VALUE!	845.455	#VALUE!	#VALUE!	#VALUE!

## Sheet: Sheet3
Table of Unit prices in $
	Abiraterone acetate	Bevacizumab 100mg	Bortemozib	Cabazitaxel	Cetuximab	Denosumab	Erlotinib HCl	Everolimus	Gefitinib	Gemcitabine	Imatinib Mesylate	Interferon Alpha - 2B	Lapatinib ditosylate	Nilotinib 150 mg	Nilotinib 200 mg	Paclitaxel Albumin	Panitumumab	Pazopanib 200 mg	Pemetrexed Disodium Heptahydrate	Sorafenib 60's	Sunitinib malate 12.5 mg	Sunitinib malate 25 mg	Sunitinib malate 50mg	Trastuzumab 440mg	Trastuzumab 150mg	Zolendronic acid	average unit price
ARE	70.58	1157.95	2560.04	11421.8		665.27	227.915	283.82	131.29	281.6	48.68	65.69	36.091	70.59	98.83		5804.39	53.47	3200.21	82	110.77	221.55	443.096	5883.89			1496.34
THA	52.02	1474	4630.12		997.12	934.69	160.54	404.6	157.52	179.04	74.14		22.3	70.76		242.7		51.59	795.7		89.2				1240.85	268.79	658.093
EGY	81.04	1233.18				798.21	388.64	285.5		210.77	85.95		27.53	19.22	26.62		4932.74	25.411	3295.96	83.76	85.95	237.8	358.74	4686.1		605.38	919.395
PAK							243.84			295.81	41.43	208.81	47.74		134.94	213.07			2485.8	137.78	119.92	237.39	464.77	4616.48		674.72	708.75
LBN			2243.96	7112.5	1850.55	607.35		274.21	123.84	227.33	25.23	21.02	32.39	59.16		624.9		36.92	624.77								990.295
MYS			3622.22	11492.5	1100.49				173.85	496.53	63.49				116.07	125			694.44		150.47						1803.51
SAU	73.9							289.92			59.5	287.5	59.86	84.59	112.78		1482.96	66.496	3307.96	110.34	114.19	228.39	456.8		2133.52	845.45	607.135
OMN	90.21	4122.79	3878.79	17305		757	152.58	338.68	198.89	359.11	72.47		54.68	106.94		348.21	7223.84	81							2599.53		2355.6
BHR	64.33	767	2771.38				111.62	307.23	142.14	256.57		72.71		73.62			1291	57.9	2879.24				397.62		1857.33		789.264
TWN	59.1	602.1	2443.02		456.25	417.41	78.76	220.25	82.79	271.28	41.43	26.8		43.68	67.44	91.86		44.8	502.78	72.27	87.03		312.31	3930.91			492.614
MEAN UNIT PRICE	70.1686	1559.5	3164.22	11832.9	1101.1	696.655	194.842	300.526	144.331	286.449	56.9244	113.755	40.0844	66.07	92.78	274.29	4146.99	52.1984	1976.32	97.23	108.219	231.282	405.556	4779.35	1957.81	598.585
High/Low Ratio	1.73414	6.84735	2.06337	2.43303	4.056	2.23926	4.93448	1.837	2.40234	2.77329	3.40666	13.6775	2.6843	5.564	5.06912	6.80274	5.59554	3.1876	6.57934	1.90646	1.75067	1.07335	1.48817	1.49683	2.09496	3.14539
	Abiraterone	Bevacizumab	Bortemozib	Cabazitaxel	Cetuximab	Denosumab	Erlotinib	Everolimus	Cefitinib	Gemcitabine	Imatinib	Interferon	Lapatinib	Nilotinib	Nilotinib	Paclitaxel	panitumumab	Pazopanib	pemetrexed	sorafenib	sunitinib	sunitinib	sunitinib	transtuzumab	transtuzumab	zolendronic acid
Min	52.02	602.1	2243.96	7112.5	456.25	417.41	78.76	220.25	82.79	179.04	25.23	21.02	22.3	19.22	26.62	91.86	1291	25.411	502.78	72.27	85.95	221.55	312.31	3930.91	1240.85	268.79
Q1	61.715	864.737	2501.53	10344.4	861.903	621.83	132.1	281.418	127.565	227.33	41.43	36.5225	29.96	55.29	75.2875	147.017	1482.96	42.83	694.44	82	88.115	226.68	368.46	4445.09	1703.21	521.233
Median	70.58	1195.57	2771.38	11457.1	1048.81	711.135	160.54	287.71	142.14	271.28	59.5	69.2	36.091	70.675	105.805	227.885	4932.74	52.53	2485.8	83.76	110.77	232.89	420.358	4651.29	1995.42	640.05
Q3	77.47	1413.8	3750.51	12945.6	1288.01	787.908	235.877	315.093	165.685	295.81	72.47	174.785	51.21	76.3625	115.248	321.832	5804.39	60.049	3200.21	110.34	117.055	237.493	453.374	4985.55	2250.02	717.403
MAX	90.21	4122.79	4630.12	17305	1850.55	934.69	388.64	404.6	198.89	496.53	85.95	287.5	59.86	106.94	134.94	624.9	7223.84	81	3307.96	137.78	150.47	237.8	464.77	5883.89	2599.53	845.45
BOX hidden	61.715	864.737	2501.53	10344.4	861.903	621.83	132.1	281.418	127.565	227.33	41.43	36.5225	29.96	55.29	75.2875	147.017	1482.96	42.83	694.44	82	88.115	226.68	368.46	4445.09	1703.21	521.233
BOX LOWER	8.865	330.828	269.85	1112.69	186.903	89.305	28.44	6.2925	14.575	43.95	18.07	32.6775	6.131	15.385	30.5175	80.8675	3449.78	9.7	1791.36	1.76	22.655	6.21	51.898	206.203	292.215	118.817
BOX UPPER	6.89	218.23	979.125	1488.48	239.2	76.7725	75.3375	27.3825	23.545	24.5297	12.97	105.585	15.119	5.6875	9.4425	93.9475	871.65	7.519	714.41	26.58	6.285	4.6025	33.016	334.258	254.598	77.3525
WHISKER TOP	12.74	2708.99	879.615	4359.34	562.545	146.783	152.762	89.5075	33.205	200.72	13.48	112.715	8.65	30.5775	19.6925	303.067	1419.45	20.951	107.75	27.44	33.415	0.3075	11.396	898.342	349.508	128.048
WHISKER BOTTOM	9.695	262.637	257.57	3231.94	405.653	204.42	53.34	61.1675	44.775	48.29	16.2	15.5025	7.66	36.07	48.6675	55.1575	191.96	17.419	191.66	9.73	2.165	5.13	56.15	514.177	462.36	252.443
		low middle	high middle	high income
	average unit price	814.072	1150.63	1148.19

## Sheet: Sheet4
	ARE	THA	EGY	PAK	LBN	MYS	SAU	OMN	BHR	TWN	Min	Q1	Q2	Q3	Max	Min	Q1 (except min)	Q2 (Median)	Q3	Q4 (except max)	Max			frequency table	MIN	Q1	Q2	Q3	Q4	Max
Abiraterone acetate	70.58	52.0203	81.04	NA	NA	NA	73.9	90.2105	64.3333	59.1	52.0203	61.7167	70.58	77.47	90.2105	THA	TWN	ARE	SAU	EGY	OMN			ARE	1	1	13	6	0	1
Bevacizumab 100mg	1157.95	1474	1233.18	NA	NA	NA	NA	4122.79	767	602.1	602.1	864.737	1195.57	1413.8	4122.79	TWN		ARE	EGY	THA	OMN			THA	5	0	5	3	2	3
Bortemozib	2560.04	4630.12	NA	NA	2243.96	3622.22	NA	3878.89	2771.38	2443.02	2243.96	2501.53	2771.38	3750.56	4630.12	LBN		ARE	MYS	OMN	THA			EGY	4	3	4	2	3	3
Cabazitaxel	11421.8	NA	NA	NA	7112.5	11492.5	NA	17304.9	NA	NA	7112.5	10344.4	11457.1	12945.6	17304.9	LBN		ARE	MYS		OMN			PAK	0	2	3	4	3	3
Cetuximab	NA	997.125	NA	NA	1850.55	1100.49	NA	NA	NA	456.25	456.25	861.906	1048.81	1288	1850.55	TWN		THA	MYS		LBN			LBN	4	6	2	0	0	2
Denosumab	665.27	934.694	798.21	NA	607.35	NA	NA	757	NA	417.41	417.41	621.83	711.135	787.908	934.694	TWN	LBN	ARE	OMN	EGY	THA			MYS	0	2	0	4	2	2
Erlotinib HCl	227.915	160.538	388.64	243.84	NA	NA	NA	152.579	111.619	78.76	78.76	132.099	160.538	235.877	388.64	TWN	BHR	THA,OMN	ARE	PAK	EGY			SAU	0	1	2	6	3	4
Everolimus	283.82	404.6	285.5	NA	274.21	NA	289.92	338.684	307.238	220.25	220.25	281.418	287.71	315.1	404.6	TWN	LBN	ARE, EGY	SAU,BHR	OMN	THA			OMN	0	0	1	2	4	8
Gefitinib	131.29	157.515	NA	NA	123.84	173.854	NA	198.895	142.143	82.79	82.79	127.565	142.143	165.685	198.895	TWN	LBN	ARE, BHR	THA	MYS	OMN			BHR	1	1	4	4	0	0
Gemcitabine	281.6	179.041	210.77	295.81	227.33	496.528	NA	359.105	256.571	271.28	179.041	227.33	271.28	295.81	496.528	THA	EGY, LBN	BHR,TWN	ARE, PAK	OMN	MYS			TWN	11	6	2	0	0	0
Imatinib Mesylate	48.68	74.1353	85.95	41.43	25.23	63.4931	59.5	72.4737	NA	41.43	25.23	41.43	59.5	72.4737	85.95	LBN	PAK,TWN	ARE,SAU	MYS,OMN	THA	EGY
Interferon Alpha - 2B	65.69	NA	NA	208.81	21.02	NA	287.5	NA	72.7143	26.8	21.02	36.5225	69.2021	174.786	287.5	LBN	TWN	ARE	BHR	PAK	SAU
Lapatinib ditosylate	36.091	22.2958	27.53	47.74	32.39	NA	59.86	54.6842	NA	NA	22.2958	29.96	36.091	51.2121	59.86	THA	EGY	ARE,LBN	PAK		SAU				Min	Q1	Q2	Q3	Q4	MAX
Nilotinib 150mg	70.59	70.7585	19.22	NA	59.16	NA	84.59	106.947	73.619	43.68	19.22	55.29	70.6743	76.3618	106.947	EGY	TWN	ARE,LBN	THA	SAU	OMN			Low middle income countries	4	5	7	6	6	6
Nilotinib 200 mg	98.83	NA	26.62	134.94	NA	116.069	112.78	NA	NA	67.44	26.62	75.2875	105.805	115.247	134.94	EGY	TWN	ARE	SAU	MYS	PAK			High middle income countries	9	8	7	7	4	7
Paclitaxel Albumin	NA	242.698	NA	213.07	624.9	125	NA	348.211	NA	91.86	91.86	147.017	227.884	321.832	624.9	TWN	MYS	PAK	THA	OMN	LBN			High income countries	13	9	22	18	7	13
Panitumumab	5804.39	NA	4932.74	NA	NA	NA	1482.96	7223.84	1291	NA	1291	1482.96	4932.74	5804.39	7223.84	BHR	SAU	EGY	ARE		OMN
Pazopanib200 mg	53.47	51.5916	25.411	NA	36.92	NA	66.496	81	57.9048	44.8	25.411	42.83	52.5308	60.0526	81	EGY	LBN	THA,TWN	ARE, BHR	SAU	OMN
Pemetrexed Disodium Heptahydrate	3200.21	795.702	3295.96	2485.8	624.77	694.444	3307.96	NA	2879.24	502.78	502.78	694.444	2485.8	3200.21	3307.96	TWN	LBN, MYS	THA, PAK	ARE,BHR	EGY	SAU
Sorafenib	82	NA	83.76	137.78	NA	NA	110.34	NA	NA	72.27	72.27	82	83.76	110.34	137.78	TWN	ARE	EGY	SAU		PAK
Sunitinib malate 12.5mg	110.77	89.1953	85.95	119.92	NA	150.472	114.19	NA	NA	87.03	85.95	88.1126	110.77	117.055	150.472	EGY	TWN	ARE,THA	SAU	PAK	MYS
Sunitinib malate 25mg	221.55	NA	237.8	237.39	NA	NA	228.39	NA	NA	NA	221.55	226.68	232.89	237.493	237.8	ARE		SAU	PAK		EGY
Sunitinib malate 50mg	443.096	NA	358.74	464.77	NA	NA	456.8	NA	397.619	312.31	312.31	368.46	420.358	453.374	464.77	TWN	EGY	BHR	ARE	SAU	PAK
Trastuzumab 440 mg	5883.89	NA	4686.1	4616.48	NA	NA	NA	NA	NA	3930.91	3930.91	4445.09	4651.29	4985.55	5883.89	TWN		PAK	EGY		ARE
Trastuzumab 150 mg	NA	1240.85	NA	NA	NA	NA	2133.52	2599.53	1857.33	NA	1240.85	1703.21	1995.43	2250.02	2599.53	THA		BHR	SAU		OMN
Zolendronic acid	NA	268.792	605.38	674.72	NA	NA	845.45	NA	NA	NA	268.792	521.233	640.05	717.403	845.45	THA		EGY	PAK		SAU
